# Supplementary material for: Type 2 deiodinase–dependent surge in thyroid hormone controls muscle stem cell quiescence and self-renewal
Source: J Clin Invest. 2026 Mar 5;136(9):e194925. doi: 10.1172/JCI194925 (PMC13132369; doi:10.1172/JCI194925)
Supplement: Supporting data values [file jci-136-194925-s010.xlsx]

## Sheet: Figure 1C
%D2	%D3
1.0989	6.45161
1.3	6.14286
1.5	4.94118
0	2.94118
0	4.5
0	7.689
0.4	5.26316
0.4	3.5
0	6.89655

## Sheet: Figure 1E
% Pax7+/MyoD-							% Pax7+/MyoD+							% Pax7-/MyoD+
wt	0	30	72	96	hours			0	30	72	96	hours			0	30	72	96	hours
	79.5455	10.35	10.35	14.8375				20.46	64.55	44.898	25.3125				0	34.01	37.4	59.851
	70.5	10.9	10.9	15				29.5	60.82	31.2	21				0	28.28	53	64
cD2KO	0	30	72	96	hours			0	30	72	96	hours			0	30	72	96	hours
	41.0714	2.87606	5.95455	6.25806				59	86.338	64.3182	51.6129				0	10.786	29.728	42.129
	40	3.8	6.1	6.2				60	79.4	65.1	56.3				0	16.8	28.8	37.5

## Sheet: Figure 2C
CSA μm2	wt			cD2KO
100	0	0.255102		0	0
200	0.338983	2.80612		0	0.442478
400	6.44068	15.5612		0.413223	2.65487
600	19.4915	29.8469		2.89256	3.9823
800	27.4576	22.1939		7.02479	12.8319
1000	16.9491	15.5612		14.4628	14.1593
1200	6.63265	6.63265		23.9669	18.5841
1400	4.84694	4.84694		18.1818	20.354
1600	2.08475	1.53061		16.5289	13.2743
1800	2.0339	0.510204		3.43802	4.86726
2000	1.69491	0.255102		2.02479	0.752212
2500	3.05085	0		0.652893	1.09735

## Sheet: Figure 2E
	PAX7+/MyoD-
wt	119.7	130	120	110	110
cD2KO	73.95	68	71.95	63	78
	PAX7+/MyoD+
wt	73.9583	50	60	95	90
cD2KO	151.042	190	130	120	100
	PAX7/MyoD+
wt	60.4167	89	60.4167	89	80
cD2KO	46.875	55	46.875	45	60

## Sheet: Figure 2G
CSA μm2	wt			cD2KO
100	0	0	0	0	0
500	1.28205	3	3	1.48148	2
1000	16.0256	18	18	28.1482	32
1500	25.1795	27	23	34.0741	37
2000	29.8974	28	28	20	25
2500	26.3333	23	23	10.3704	12
3000	11.5385	9	9	3.7037	4
3500	6.17949	5	5	0.740741	2
4000	4.89744	3	3	0	0
4500	3.25641	3	3	0	0
	2.76923	1	1	0	0

## Sheet: Figure 2I
	Pax7+/MyoD-
wt	17.36	16	15	15
cD2KO	12.5	10	13	13
	Pax7+/MyoD+
wt	2.08	3	2	3.5
cD2KO	12.5	15	13	12
	Pax7-/MyoD+
wt	4.86	2	3	3
cD2KO	5	3	2	4

## Sheet: Figure 3B
	Pax7+/MyoD-			Pax7+/MyoD+			Pax7-/MyoD+
wt	13.19	14	14.19	1.38	1.5	2.3	2.77	3	2.3
cD2KO	2.77	3	2	2.77	3.57143	3	1.38	1.4	1.5

## Sheet: Figure 3D
wt	cD2KO
11682.4	19243.4
13311.2	20791.1
6834.46	15399
13227.9	8769.29
7596.2	11203.8
4222.45	19529.3
5450	22876.9
6386	15598
6549.25	19426.2
11379.2	11265.7
8969.2	19178
15983.4	20893.4

## Sheet: Figure 3E
CSA	wt			cD2KO
100	0	0	0	0	0	0
500	3.44828	3.44828	5	14.2857	14.2857	20
1000	13.7931	13.7931	15	22.8571	22.8571	30
1500	24.1379	24.1379	28	25.7143	23	28
2000	37.931	30	42	25.7143	23	27
2500	25.3448	25.3448	32	11.4286	11.4286	15
3000	17.3448	17.3448	22	0	0	5
3500	0	0	2	0	0	1
4000	0	0	1	0	0	2
4500	0	0	1	0	0	1

## Sheet: Figure 3G
wt	cD2KO
5.7	16
6.5	11.6
6.3	15
6.4	11.9
4.8	14.6
5.8	10
4.3	11.2
5.8	9.3
7.7	8.6
7.2	9.4
10.3	9.01
12	5.5

[truncated: 66 more sheets: Figure 3I, Figure 4D, Figure 4E, Figure 4F, Figure 4G, Figure 4H, Figure 4K, Figure 5C, Figure 5D, Figure 5E, Figure 5H, Figure 5J, Figure 6B, Figure 6C, Figure 6D, Figure 6E, Figure 6F, Figure 6G, Figure 6H, Figure 6K …]
